# Supplementary material for: Cerebellar tDCS Does Not Improve Learning in a Complex Whole Body Dynamic Balance Task in Young Healthy Subjects
Source: PLoS One. 2016 Sep 26;11(9):e0163598. doi: 10.1371/journal.pone.0163598 (PMC5036893; doi:10.1371/journal.pone.0163598)
Supplement: S1 Table — (XLS) [file pone.0163598.s003.xls]

## Sheet: data
subj	age	gender	cond1	cond2	config1	code1	config2	code2	D1U	D1T1	D1T2	D1T3	D1T4	D1T5	D1T6	D1T7	D1T8	D1T9	D1T10	D1T11	D1T12	D1T13	D1T14	D1T15	D2T1	D2T2	D2T3	D2T4	D2T5	D2T6	D2T7	D2kT1	D2kT2	D2kT3	D2kT4	D2kT5	D2kT6	D2kT7
4	22	m	sham	sham	B	6252	C	62203	7.574	9.916	9.823	14.709	18.408	21.405	20.878	23.257	21.726	20.879	19.921	22.315	22.552	21.901	20.697	21.55	10.781	17.538	20.484	21.152	24.473	26.211	27.433	23.069	23.851	24.408	26.309	27.048	28.001	25.681
5	24	m	sham	sham	C	63492	C	13892	5.851	8.785	10.141	14.265	14.191	9.013	11.857	9.41	19.926	17.555	15.421	23.529	19.68	19.75	17.235	19.717	21.047	17.363	20.388	19.112	19.379	22.233	12.789	20.747	23.781	20.446	23.356	15.601	18.024	19.785
8	21	w	sham	sham	C	23312	C	65505	5.715	11.64	16.708	12.793	15.059	16.826	17.974	16.876	18.111	14.597	16.694	16.438	17.565	17.49	17.336	17.763	18.622	22.037	23.322	21.5	20.645	20.109	21.12	13.687	21.249	21.929	17.679	19.187	22.297	18.632
17	22	w	sham	sham	B	24579	C	19037	5.237	11.003	14.369	13.044	13.998	17.131	13.249	8.737	14.417	15.951	10.704	12.999	10.027	14.629	19.818	16.719	18.129	14.223	18.111	17.83	19.36	13.278	17.714	19.368	16.211	19.392	19.572	19.107	13.876	17.444
18	22	w	sham	sham	C	11285	C	6657	6.211	8.87	11.845	14.352	14.481	17.326	15.938	17.565	17.898	19.419	17.007	14.345	16.503	15.84	12.911	18.245	20.141	21.881	21.653	21.058	17.239	20.607	23.371	23.017	19.44	23.018	18.168	20.695	22.378	19.216
20	22	w	sham	sham	B	24569	C	4280	7.449	7.847	7.199	15.575	21.304	24.735	25.989	24.408	25.238	26.022	27.381	21.646	20.215	22.685	19.337	13.698	24.332	21.206	19.412	23.36	19.233	19.888	19.25	18.86	17.102	23.357	20.174	20.864	15.326	17.94
22	22	m	sham	sham	B	61127	C	44089	6.321	7.069	7.158	8.621	8.554	7.711	7.969	8.89	5.424	9.588	13.965	9.816	10.952	10.846	14.186	10.224	10.441	13.771	17.305	15.006	14.061	13.764	11.411	11.274	14.486	16.666	16.09	13.213	17.024	15.665
16	28	w	sham	cathodal	B	4137	C	39871	7.388	11.103	11.722	11.306	11.792	17.834	13.585	15.621	16.075	19.198	16.426	19.721	18.442	20.174	23.119	24.728	10.748	21.682	23.294	26.904	23.418	26.164	25.477	26.012	25.946	27.357	25.936	22.983	23.545	23.86
25	23	m	sham	cathodal	C	29467	C	20164	10.667	8.944	15.374	12.448	14.742	12.374	9.584	16.617	18.639	13.061	12.152	14.912	14.33	12.124	16.647	9.761	15.59	22.819	16.402	19.922	18.341	17.62	17.904	19.099	19.489	14.908	17.884	20.681	15.411	10.935
35		m	sham	cathodal	B	43519	C	30377	7.293	16.092	17.936	14.57	20.171	21.365	21.668	22.355	21.894	26.249	18.853	23.962	16.325	24.699	20.624	25.093	21.266	23.151	25.07	25.682	27.988	26.258	27.738	27.335	27.394	25.767	27.61	28.001	27.148	27.248
36	24	m	sham	cathodal	B	3243	C	37424	5.153	7.95	12.248	13.068	0.606	11.05	15.422	13.977	13.143	16.226	13.289	14.922	10.653	14.04	15.4	14.072	17.929	14.4	19.554	19.623	17.628	15.028	18.189	15.861	12.329	19.562	16.219	17.093	21.765	15.164
32	24	m	anodal	sham	B	16119	C	50236	7.678	15.047	10.747	14.383	9.798	15.637	11.458	9.101	11.022	19.829	16.169	19.688	10.291	19.634	16.17	22.213	16.692	23.993	21.633	14.062	20.259	16.7	13.233	9.042	16.15	24.364	14.147	20.151	12.454	23.772
39		m	anodal	sham	B	24613	C	4137	6.448	11.596	11.252	11.218	12.837	11.574	14.162	14.776	15.955	14.754	11.804	14.827	10.467	12.332	12.964	12.815	13.533	13.664	11.165	10.733	17.91	14.772	11.423	17.58	14.833	15.921	14.461	14.412	14.546	12.657
40	30	w	anodal	sham	B	26972	C	17315	7.008	7.956	8.521	12.531	14.386	9.606	15.42	12.728	13.278	12.606	12.441	18.422	14.2	15.938	15.716	19.517	19.509	21.06	20.107	20.251	11.143	17.433	20.397	17.09	24.19	20.344	18.774	20.352	21.052	21.544
1		w	anodal	cathodal	B	57242	C	30459	7.389	9.549	16.809	17.392	15.635	12.696	13.338	16.794	15.037	17.289	17.201	18.949	15.388	16.956	14.454	20.067	15.797	22.794	24.23	20.932	21.006	17.814	14.075	16.197	20.286	18.726	15.894	16.189	18.673	16.378
2		m	anodal	cathodal	B	43519	C	30377	4.957	5.206	4.772	5.997	4.325	5.449	4.81	7.267	8.933	7.697	8.151	7.756	7.981	10.533	12.022	18.143	9.455	10.316	11.477	14.499	14.702	11.854	14.421	13.134	20.385	11.53	19.37	19.774	16.931	18.374
7	22	m	anodal	cathodal	B	58867	C	4664	5.792	12.102	11.316	11.982	14.343	14.995	16.775	10.345	13.344	11.675	18.386	17.07	17.292	15.273	16.232	14.425	19.145	13.58	21.932	17.01	24.67	21.532	23.825	18.627	22.437	22.077	17.853	22.283	22.913	18.845
9	22	w	anodal	cathodal	B	22004	C	35482	5.143	9.539	12.008	15.746	11.249	17.41	12.741	13.27	14.498	13.718	16.635	18.495	15.247	15.625	15.97	16.297	13.875	13.732	15.986	15.339	20.713	16.905	17.536	19.79	18.951	18.913	15.339	20.737	14.371	18.375
10	24	m	anodal	cathodal	B	39136	C	20596	6.105	8.005	13.188	12.418	16.63	16.342	13.026	13.647	14.53	15.625	18.833	13.31	15.896	13.247	11.264	16.343	12.064	11.998	13.029	13.896	16.514	15.935	13.454	16.196	17.039	20.719	15.796	12.429	19.7	17.69
11	22	w	anodal	cathodal	B	3899	C	61151	4.138	6.112	10.596	12.517	13.526	12.303	10.538	11.046	8.187	14.7	17.237	22.72	17.845	15.426	12.525	16.856	7.886	11.149	10.071	11.59	10.763	12.363	12.34	12.543	10.421	16.152	9.305	9.982	11.609	9.426
19	24	m	anodal	cathodal	B	6042	C	26332	6.073	6.981	4.753	7.727	10.919	9.695	11.521	10.783	8.016	7.037	9.884	6.799	12.329	12.832	11.667	11.553	14.886	13.767	10.877	15.014	14.599	17.436	12.259	10.822	13.91	21.215	21.313	17.804	17.559	14.176
21	28	m	anodal	cathodal	B	57011	C	11470	3.981	8.257	9.165	9.307	9.848	6.292	7.492	6.753	8.699	11.091	9.719	12.574	11.034	9.812	9.267	9.71	10.899	10.237	10.324	10.368	13.69	10.879	12.657	13.154	16.792	15.065	14.306	14.285	11.712	17.574
27	23	w	anodal	cathodal	B	32154	C	3229	7.241	7.437	12.134	12.419	13.568	14.719	14.19	13.759	10.764	9.847	13.373	9.834	15.094	15.494	12.585	14.995	17.05	16.889	15.211	15.38	18.534	17.28	16.65	14.156	17.399	15.942	19.686	16.678	18.873	19.682
31	23	w	anodal	cathodal	B	57242	C	30459	4.739	10.063	9.683	12.588	12.666	13.703	13.665	11.15	15.46	13.758	15.261	10.202	15.025	15.474	14.263	14.221	11.449	15.812	19.891	19.3	17.09	13	15.862	20.702	24.521	17.027	19.137	17.48	19.613	20.125
3	22	m	cathodal	sham	C	43909	C	39184	4.394	7.935	3.143	6.658	6.59	8.503	5.669	8.969	7.81	8.301	8.588	8.12	7.545	5.839	9.399	8.715	9.136	8.171	10.748	11.191	9.684	13.276	11.99	13.267	17.325	15.995	16.667	16.084	13.155	12.602
12	20	w	cathodal	sham	C	17897	C	18926	16.187	12.035	17.004	17.788	20.212	21.005	19.18	16.872	18.433	19.413	24.229	17.086	21.171	20.036	20.759	23.532	14.711	19.351	21.519	23.103	19.09	21.338	22.735	20.24	17.8	18.809	22.517	22.244	22.734	19.029
14	29	m	cathodal	sham	C	5830	C	58250	5.042	6.676	8.846	14.221	11.116	11.423	8.489	8.945	14.236	10.952	11.608	13.513	9.77	14.343	12.683	15.569	13.248	14.462	13.286	19.04	17.855	15.417	18.892	21.502	19.182	17.827	19.662	15.382	15.773	18.525
15	23	w	cathodal	sham	C	35183	C	32663	14.015	13.129	19.731	22.044	19.596	17.828	20.66	21.718	23.717	22.672	23.161	22.92	22.216	23.314	23.212	22.543	20.735	20.113	26.232	23.113	20.108	25.402	23.748	20.98	24.722	23.468	23.698	25.906	24.275	22.059
24	23	w	cathodal	sham	C	17780	C	62782	5.87	11.075	10.41	9.198	13.286	7.358	16.226	15.349	6.276	13.962	14.313	14.08	10.463	8.665	16.571	13.704	13.952	13.388	16.742	12.035	13.641	15.278	17.756	15.316	17.03	13.1	15.299	16.164	20.666	13.131
29	26	m	cathodal	sham	C	26808	C	15355	2.679	4.884	5.795	7.678	9.124	7.341	7.276	15.814	12.383	11.637	16.336	13.284	17.63	12.694	15.714	11.791	15.046	14.525	14.936	15.774	19.285	19.129	11.954	15.584	20.996	17.133	16.663	12.749	18.81	16.305
30		w	cathodal	sham	C	1884	C	61657	4.349	9.214	11.882	12.555	13.579	14.203	16.061	16.376	15.021	17.149	18.371	10.874	17.785	14.373	18.177	13.939	15.974	13.695	16.528	16.483	17.99	20.797	17.276	16.249	20.781	16.657	19.461	15.5	19.142	16.503
6	23	w	cathodal	cathodal	C	13164	C	40038	12.399	15.111	18.051	17.378	21.324	21.883	17.88	20.121	20.399	20.687	21.334	20.723	18.399	19.806	20.388	20.008	23.41	26.347	24.569	19.914	20.06	24.766	23.005	23.302	20.73	22.57	23.222	21.177	24.435	18.458
13	26	m	cathodal	cathodal	C	41040	C	22397	6.009	7.85	9.603	13.341	12.706	8.818	11.369	9.278	11.566	14.277	10.026	11.008	15.704	15.306	14.65	13.879	10.965	8.854	11.234	13.259	13.233	10.485	15	9.993	14.449	15.269	13.679	18.471	15.829	18.48
26	26	w	cathodal	cathodal	C	31066	C	26972	8.183	8.139	10.883	10.637	10.653	11.829	11.341	8.921	11.21	10.743	9.685	11.913	7.505	12.446	10.224	10.449	13.357	10.834	14.415	15.209	12.007	11.219	13.843	14.409	10.786	17.222	13.446	15.803	14.665	17.792
33	22	m	cathodal	cathodal	C	14944	C	40699	3.585	4.827	9.541	8.591	10.156	9.93	15.292	18.144	19.017	20.452	12.886	14.576	15.132	17.727	18.542	20.323	15.096	12.279	17.197	21.533	18.8	20.667	14.063	10.101	17.064	20.454	20.155	18.542	21.731	18.394
