# Supplementary material for: Cerebellar tDCS Does Not Improve Learning in a Complex Whole Body Dynamic Balance Task in Young Healthy Subjects
Source: PLoS One. 2016 Sep 26;11(9):e0163598. doi: 10.1371/journal.pone.0163598 (PMC5036893; doi:10.1371/journal.pone.0163598)
Supplement: S2 Table — (XLS) [file pone.0163598.s004.xls]

## Sheet: data
subj	age	gender	cond1	cond2	config1	code1	config2	code2	D1U	D1T1	D1T2	D1T3	D1T4	D1T5	D1T6	D1T7	D1T8	D1T9	D1T10	D1T11	D1T12	D1T13	D1T14	D1T15	D2T1	D2T2	D2T3	D2T4	D2T5	D2T6	D2T7	D2kT1	D2kT2	D2kT3	D2kT4	D2kT5	D2kT6	D2kT7
4	22	m	sham	sham	B	6252	C	62203	9.72208	8.95731	8.40149	5.79897	4.47523	3.41367	4.22837	2.88185	3.75051	3.52873	3.75862	3.17884	3.37945	3.32288	3.42812	3.25498	7.20864	4.64697	4.04495	3.78166	2.5611	2.28625	1.46025	2.85344	2.86641	2.75893	2.1444	1.82767	1.20331	2.04943
5	24	m	sham	sham	C	63492	C	13892	12.2838	8.44985	7.97156	6.30524	6.72414	8.8598	8.03417	9.09581	4.79269	5.36048	5.70468	3.44405	4.98461	5.19619	5.27247	4.86642	4.11897	5.44092	3.82053	4.55294	4.32106	3.41878	6.60485	4.42201	2.8198	4.47835	3.56601	4.66813	5.10159	4.71122
8	21	w	sham	sham	C	23312	C	65505	11.1362	7.81865	5.50387	6.23901	5.08529	5.81176	4.57941	5.45791	4.59279	4.99043	4.56696	4.7341	5.03939	5.55753	5.0879	4.62886	3.86182	3.0451	3.44694	3.41211	3.57911	3.79204	3.4913	5.92323	3.3394	3.48826	4.75567	3.97118	3.23657	3.92205
17	22	w	sham	sham	B	24579	C	19037	12.5927	8.47606	6.04768	6.47328	6.89047	5.14228	6.93591	8.31741	5.76929	5.00611	8.04105	6.53278	8.16977	5.70136	4.07127	5.32198	4.14259	5.37451	4.65056	4.79953	4.16874	6.15126	4.3875	4.33658	4.55595	4.39314	3.77692	4.03042	5.97294	4.5927
18	22	w	sham	sham	C	11285	C	6657	11.2763	8.65819	6.78162	6.0979	5.55479	4.78455	5.30158	4.75113	4.80591	3.98387	5.40773	6.11343	5.08814	5.09855	6.13285	3.98386	3.83644	3.48667	3.30862	3.71752	4.49377	3.85361	3.38981	2.94522	3.91529	2.7572	4.12318	3.6171	3.11936	3.81701
20	22	w	sham	sham	B	24569	C	4280	11.4476	10.6169	9.73509	5.91763	4.3912	2.55946	1.89176	2.7793	2.21047	2.38984	1.81247	3.58532	4.38192	3.48386	4.15643	5.8626	3.00747	3.71554	3.97214	3.14247	3.95716	3.5911	4.15036	4.27694	4.56661	2.93206	4.03818	3.83438	5.28724	4.38693
22	22	m	sham	sham	B	61127	C	44089	11.3272	10.5285	10.2967	8.33157	9.44613	9.10936	9.43457	9.50606	10.7373	9.14826	6.6621	8.34441	8.01427	7.62943	5.7478	7.69008	8.15575	6.18355	4.75868	5.86756	6.03818	6.07304	6.99709	6.62975	5.21968	4.46971	5.04235	6.21092	5.01499	4.49022
16	28	w	sham	cathodal	B	4137	C	39871	10.4901	7.35445	7.50671	7.41171	6.90898	4.40254	5.84693	5.24884	4.95147	4.13141	5.11914	4.53876	4.27051	3.81302	2.94286	2.37166	6.71073	3.43643	3.10216	1.8264	2.48772	1.82389	2.34467	2.48739	2.50235	1.57012	1.82605	3.42508	2.74496	3.25897
25	23	m	sham	cathodal	C	29467	C	20164	8.84526	8.84612	5.92473	6.77608	5.77746	7.69859	7.44047	5.25611	4.42131	7.05809	6.40515	5.61555	5.58839	6.77152	4.9467	7.54931	5.5319	2.97414	5.22622	3.69129	4.41488	4.33679	5.18624	4.69531	4.33258	5.39685	4.07405	3.64511	5.86199	6.70015
35		m	sham	cathodal	B	43519	C	30377	10.6155	5.30695	5.2724	5.79779	3.59475	3.50087	4.01355	2.86058	3.04267	2.04952	4.49561	3.02278	5.17314	3.1844	3.88172	2.62094	3.18488	2.83517	2.3175	1.98843	1.7248	2.27642	1.03843	1.36376	1.3479	2.06098	1.46855	1.39751	1.49009	1.892
36	24	m	sham	cathodal	B	3243	C	37424	11.836	9.00556	7.25174	6.60257	10.1855	7.11993	5.59187	5.77109	6.62664	5.43359	6.25169	6.33293	7.69115	5.44557	5.82157	5.90445	4.26407	5.81647	4.4367	4.71906	4.44422	5.39309	4.80176	5.5929	6.07312	4.22975	5.06745	5.19702	3.36216	5.1115
32	24	m	anodal	sham	B	16119	C	50236	9.25838	6.14096	6.64738	5.44847	6.97711	5.22644	5.39784	6.43441	6.34439	3.57598	5.42143	4.72546	6.26458	4.05561	5.09699	3.29052	4.26213	2.68714	3.17269	5.00593	4.26683	4.47715	5.71535	6.63049	4.94486	3.22811	4.90088	3.81412	5.56675	2.75992
39		m	anodal	sham	B	24613	C	4137	10.5324	7.13279	7.26228	7.46616	6.78281	7.02945	6.25933	5.84616	5.24183	5.60629	6.96294	5.68188	6.89051	6.77119	6.27469	6.41895	6.23254	6.45885	6.76779	7.28778	4.4508	5.89475	7.01951	4.67624	6.15201	5.31126	6.00766	5.53694	5.94551	6.61011
40	30	w	anodal	sham	B	26972	C	17315	11.0968	10.4323	10.2342	7.47276	6.42981	8.49036	6.15073	6.60163	6.55614	6.23125	6.1402	4.50496	6.53563	5.84546	5.09597	3.97206	3.88117	3.67321	3.46752	3.47356	6.74386	4.14968	3.59687	4.58236	2.61174	3.54478	4.16189	3.74074	3.65414	3.38415
1		w	anodal	cathodal	B	57242	C	30459	10.4114	8.87109	4.99952	5.22599	5.2053	6.88426	6.59796	5.28667	5.24196	4.96813	4.99226	4.22444	5.86735	4.82842	6.18157	4.47139	5.37864	3.10146	2.64857	3.32686	3.32752	4.76349	6.06303	4.9054	3.7719	4.22874	5.04187	5.25337	4.93238	4.40931
2		m	anodal	cathodal	B	43519	C	30377	13.4831	12.6834	12.1093	11.9925	12.4578	12.1064	12.2064	10.3261	9.28113	9.65689	9.06925	9.58132	10.0526	8.7275	8.50464	4.89877	9.66791	9.1401	7.58284	5.83376	5.20212	6.85909	6.33146	7.67663	3.46489	7.56893	4.26961	4.35856	5.14415	4.70872
7	22	m	anodal	cathodal	B	58867	C	4664	11.4996	7.59003	7.5029	7.18707	5.67781	6.13871	5.17469	7.29064	6.42672	6.29013	4.55313	5.14467	4.53409	5.39935	5.21629	5.78329	4.04975	6.14377	3.5086	4.42863	2.67181	3.57215	2.72664	3.95965	3.00928	3.31885	4.05839	3.37314	3.08098	4.16515
9	22	w	anodal	cathodal	B	22004	C	35482	11.8189	9.22046	6.32647	5.90808	7.02167	5.22163	6.33658	6.09427	5.51091	6.19621	5.34526	4.52239	5.30811	5.35673	4.86461	5.32382	6.03893	5.82825	5.09488	5.22797	3.87994	5.12168	4.78663	3.86633	4.21369	4.25951	5.88243	4.17482	5.31804	5.25083
10	24	m	anodal	cathodal	B	39136	C	20596	11.2571	9.75613	6.72426	7.16841	4.90054	5.48812	6.31809	6.24278	5.8977	5.51888	4.54459	6.41685	5.52337	5.47192	7.32364	5.13583	7.1159	6.49128	6.52823	5.56801	5.03575	5.01526	5.86711	4.99851	4.73823	3.89785	5.49012	6.04126	4.00986	4.73176
11	22	w	anodal	cathodal	B	3899	C	61151	13.1282	11.5287	9.01692	7.42155	6.93383	7.05147	8.50353	7.75773	8.74134	5.94955	4.37321	3.82371	4.10985	5.41575	6.47896	4.59605	8.46565	7.01205	7.61911	6.75579	6.77485	5.8031	7.05153	6.27582	7.24156	5.10181	8.28591	8.06332	7.22214	6.54395
19	24	m	anodal	cathodal	B	6042	C	26332	12.4203	10.9564	12.1081	9.5072	7.69423	7.50646	6.5193	8.37148	9.22182	9.62726	8.4608	10.3464	7.47818	6.97649	7.63129	7.14389	5.39688	5.30086	7.83969	6.48139	6.08711	5.03439	6.83581	7.07816	6.43921	3.51063	3.63032	5.18467	4.91574	5.46258
21	28	m	anodal	cathodal	B	57011	C	11470	13.5199	10.3856	8.92579	8.79357	8.50552	10.1014	9.45794	10.1823	9.31695	7.24449	8.5813	7.00939	8.7482	8.51517	9.35398	9.07842	8.07355	8.71859	8.02892	8.04215	6.09509	7.38452	7.20371	6.58775	4.9566	6.02169	5.4424	5.94919	7.33199	4.82537
27	23	w	anodal	cathodal	B	32154	C	3229	10.7236	10.2783	7.0897	6.65661	6.07874	5.69086	5.88627	6.27714	6.63338	7.72731	6.818	7.20657	5.64139	5.37734	6.67907	5.09301	4.68576	4.53551	4.93555	5.41013	4.06828	5.11016	4.71564	5.52466	4.72169	5.03612	3.97501	4.66691	4.0817	4.0253
31	23	w	anodal	cathodal	B	57242	C	30459	12.0631	9.08879	9.05822	6.96551	7.3561	5.98621	6.15273	7.07938	6.15821	5.79647	5.69562	7.27249	5.72994	5.41082	6.16423	6.36087	6.52144	4.7103	3.92867	4.05298	4.9558	6.1621	5.03565	3.69161	2.66067	4.4481	4.09698	4.2103	3.7984	4.09742
3	22	m	cathodal	sham	C	43909	C	39184	12.9733	10.9093	13.316	10.9933	11.1878	9.98867	11.1811	9.3713	9.84493	8.89994	8.87179	9.61079	9.42204	10.6259	8.46172	8.96747	8.98207	8.82102	8.2104	7.88542	7.50295	6.49365	7.6154	6.99965	4.51385	5.69948	5.2378	5.26293	5.59458	6.51803
12	20	w	cathodal	sham	C	17897	C	18926	5.62049	6.38423	4.54671	4.87928	3.68269	4.00867	4.20481	4.83745	4.23809	3.79152	2.53474	5.08268	3.92966	3.69047	3.41575	3.12036	5.21806	3.91991	3.37621	2.83455	3.86606	3.38957	2.90693	4.09757	4.50218	3.65065	3.07226	3.32095	3.4436	3.72288
14	29	m	cathodal	sham	C	5830	C	58250	12.8013	11.0697	9.38316	6.68067	8.06098	7.83458	8.89092	8.62046	6.41075	8.11666	7.99708	7.2643	8.39842	6.41256	6.3663	5.67011	7.12714	6.07982	6.40388	4.47464	4.69163	6.15307	4.70659	3.52958	4.42102	4.35313	3.9929	5.70658	5.55825	4.34503
15	23	w	cathodal	sham	C	35183	C	32663	6.12089	6.27333	3.64313	3.05695	3.7351	4.25774	3.52891	3.25377	2.67382	3.07209	2.70652	2.81795	3.1925	2.86824	2.90919	3.16536	3.96432	3.41598	2.12771	2.7802	3.72782	2.33431	2.93805	3.75854	2.1478	2.58001	2.82325	2.33609	2.67223	3.24372
24	23	w	cathodal	sham	C	17780	C	62782	12.1898	8.23119	6.7225	7.75239	6.48917	10.2782	5.55698	6.43577	9.54452	5.98906	6.15748	6.29611	7.45753	7.93031	5.75052	6.39113	6.20551	6.69268	4.4953	7.15136	6.55897	5.28342	4.38138	6.37383	4.89792	6.09348	5.20514	6.13709	3.59097	6.66801
29	26	m	cathodal	sham	C	26808	C	15355	15.766	12.2301	11.2535	10.4028	9.04396	10.4351	9.48374	5.29226	7.02495	6.966	5.03819	6.12071	4.74696	6.54872	5.19517	7.17721	6.00889	5.60203	5.64043	5.717	4.01959	4.52653	6.28132	5.39532	3.83509	4.74281	4.63692	6.68694	4.26863	4.91724
30		w	cathodal	sham	C	1884	C	61657	13.1365	8.75432	6.67572	7.31833	6.76226	6.774	5.00502	5.9887	6.19154	5.54554	5.09635	8.30313	4.86149	6.48945	4.63511	5.63704	5.32622	5.89222	5.00559	4.74256	4.33224	3.76899	4.35488	4.93726	3.73194	4.82021	4.08688	5.06018	3.8068	4.97809
6	23	w	cathodal	cathodal	C	13164	C	40038	7.65703	5.45976	4.34431	4.49104	3.62052	3.47315	4.504	3.64	3.49817	3.69219	3.35409	3.59728	4.07687	4.00589	3.62862	3.65964	2.86683	2.16239	2.6982	4.42896	3.42884	2.62577	3.20096	3.12458	3.70093	3.21177	3.18132	3.16983	2.72923	4.17936
13	26	m	cathodal	cathodal	C	41040	C	22397	11.8238	9.60493	7.85545	6.79332	8.08719	9.4227	7.65876	8.57784	7.96605	6.19797	7.77485	7.96382	5.8917	5.50512	6.09082	5.92543	7.1759	8.27206	7.3382	7.04159	6.344	8.24145	5.41221	7.6108	6.25383	5.8532	6.29202	4.77877	5.19829	4.74891
26	26	w	cathodal	cathodal	C	31066	C	26972	9.43064	9.4781	7.70829	7.97308	7.0879	7.07433	7.98517	8.39423	7.10966	7.39658	8.09631	6.58633	8.84143	6.50471	7.52726	7.15272	6.16255	6.24843	5.58213	6.09563	7.46442	7.7458	5.90951	6.40034	6.68683	5.40799	6.24304	4.91885	6.45583	4.59301
33	22	m	cathodal	cathodal	C	14944	C	40699	13.6822	12.465	9.38199	9.18265	7.80316	8.35778	5.36867	4.58367	4.31889	3.53496	6.46213	5.2448	5.4968	4.45681	4.71705	3.63913	5.79115	5.83567	4.81477	3.46264	4.12101	4.16428	5.93805	7.04205	4.78687	3.61491	3.63944	4.32247	3.13698	4.69531
